# Supplementary material for: Effects of He and Ar Heat-Assisted Plasma Treatments on the Adhesion Properties of Polytetrafluoroethylene (PTFE)
Source: Polymers (Basel). 2021 Dec 6;13(23):4266. doi: 10.3390/polym13234266 (PMC8659427; doi:10.3390/polym13234266)
Supplement: Supplementary file 1 [file polymers-13-04266-s001.zip]

Archive with 1 entries (1 files):
- polymers-1421622-supplementary.pdf
